# Supplementary material for: Risk of psychiatric disorders among the surviving twins after a co-twin loss
Source: eLife. 2020 Jul 14;9:e56860. doi: 10.7554/eLife.56860 (PMC7360364; doi:10.7554/eLife.56860)
Supplement: Source code 1. [file elife-56860-code1.zip]

Archive with 3 entries (2 files):
- Source_Code_File_1.sas
- __MACOSX/
- __MACOSX/._Source_Code_File_1.sas
